# Supplementary material for: Time-Resolved Whole-Transcriptome Analysis Suggests Candidate Non-Coding RNA Regulatory Networks Associated with PBAN-Induced Pheromone Biosynthesis in Ostrinia furnacalis
Source: Insects. 2026 Jun 20;17(6):652. doi: 10.3390/insects17060652 (PMC13300231; doi:10.3390/insects17060652)
Supplement: Supplementary file 1 [file insects-17-00652-s001.zip]

Archive with 1 entries (1 files):
- insects-4351658-supplementary.pdf
